# Supplementary material for: Comparative evaluation of deep learning architectures, including UNet, TransUNet, and MIST, for left atrium segmentation in cardiac computed tomography of congenital heart diseases
Source: Ewha Med J. 2025 Apr 21;48(2):e33. doi: 10.12771/emj.2025.00087 (PMC12277500; doi:10.12771/emj.2025.00087)
Supplement: Supplementary file 2 — Supplement 3. One-way repeated measures analysis of variance (paired sample) for dice scores across the 3 models. [file emj-2025-00087-Supplement-3.txt]

Supplement 3. One-way repeated measures analysis of variance (paired sample) for dice scores across the three models.

		     One-Way Repeated Measures ANOVA

Variable: UNET To MIST
--------------------------------------------------------------------------

Source          Degree           Sum Squares        Variance         Ratio

Between Subjects     10                  0.29             0.03
Within  Subjects     22                  1.60             0.07
 Treatments       2                  1.43             0.72          82.85
 Residual          20                  0.17             0.01
Total             32                  1.89

Significance (0.05): F = 3.49                          P Value:  P = 0.0000
Decision: All treatment means are not equal.


                          Descriptive Statistics
------------------------------------------------------------------------------------
Group       Number         Mean          S.D.         S.E.          95% CI

 UNET         11           0.49          0.08         0.03           0.43 ~ 0.55
 TRANSUNE     11           0.23          0.17         0.05           0.12 ~ 0.34
 MIST         11           0.74          0.11         0.03           0.67 ~ 0.81


[Bonferroni's Multiple Comparison]

Groups   : UNET       TRANSUNET  MIST      
UNET      
TRANSUNET  0.0009*   
MIST       0.0000*    0.0000*   

* Mark: Probability P < 0.05
