# Supplementary material for: Comparative evaluation of deep learning architectures, including UNet, TransUNet, and MIST, for left atrium segmentation in cardiac computed tomography of congenital heart diseases
Source: Ewha Med J. 2025 Apr 21;48(2):e33. doi: 10.12771/emj.2025.00087 (PMC12277500; doi:10.12771/emj.2025.00087)
Supplement: Supplementary file 3 — Supplement 4. One-way repeated measures analysis of variance (paired sample) for HD95 values across the 3 models. [file emj-2025-00087-Supplement-4.txt]

Supplement 4. One-way repeated measures analysis of variance (paired sample) for HD95 values across the three models. HD95, 95th percentile of the Hausdorff distance.
		     One-Way Repeated Measures ANOVA

Variable: UNET To MIST
--------------------------------------------------------------------------

Source          Degree           Sum Squares        Variance         Ratio

Between Subjects     10                291.43            29.14
Within  Subjects     22               4049.35           184.06
 Treatments       2               3447.68          1723.84          57.30
 Residual          20                601.67            30.08
Total             32               4340.78

Significance (0.05): F = 3.49                          P Value:  P = 0.0000
Decision: All treatment means are not equal.


                          Descriptive Statistics
------------------------------------------------------------------------------------
Group       Number         Mean          S.D.         S.E.          95% CI

 UNET         11          27.49          8.99         2.71          21.45 ~ 33.53
 TRANSUNE     11           5.85          2.28         0.69           4.32 ~ 7.38
 MIST         11           5.77          1.81         0.55           4.55 ~ 6.98


[Bonferroni's Multiple Comparison]

Groups   : UNET       TRANSUNET  MIST      
UNET      
TRANSUNET  0.0000*   
MIST       0.0000*    1.0000    

* Mark: Probability P < 0.05
