# Supplementary material for: Comparative evaluation of deep learning architectures, including UNet, TransUNet, and MIST, for left atrium segmentation in cardiac computed tomography of congenital heart diseases
Source: Ewha Med J. 2025 Apr 21;48(2):e33. doi: 10.12771/emj.2025.00087 (PMC12277500; doi:10.12771/emj.2025.00087)
Supplement: Supplementary file 4 — Supplement 5. One-way repeated measures analysis of variance (paired sample) for dice scores of MIST variations (with/without SSAM and with/without sum output heads). [file emj-2025-00087-Supplement-5.txt]

Supplement 5. One-way repeated measures analysis of variance (paired sample) for dice scores of MIST variations (with/without SSAM and with/without sum output heads). SSAM, spatial squeeze-and-excitation attention module.
		     One-Way Repeated Measures ANOVA

Variable: MIST To MIST_NO_SS
--------------------------------------------------------------------------

Source          Degree           Sum Squares        Variance         Ratio

Between Subjects     10                  0.39             0.04
Within  Subjects     22                  1.54             0.07
 Treatments       2                  1.45             0.72         156.62
 Residual          20                  0.09             0.00
Total             32                  1.93

Significance (0.05): F = 3.49                          P Value:  P = 0.0000
Decision: All treatment means are not equal.


                          Descriptive Statistics
------------------------------------------------------------------------------------
Group       Number         Mean          S.D.         S.E.          95% CI

 MIST         11           0.74          0.11         0.03           0.67 ~ 0.81
 MIST_SUM     11           0.26          0.13         0.04           0.17 ~ 0.35
 MIST_NO_     11           0.66          0.14         0.04           0.57 ~ 0.76


[Bonferroni's Multiple Comparison]

Groups   : MIST       MIST_SUM   MIST_NO_SS
MIST      
MIST_SUM   0.0000*   
MIST_NO_SS 0.1563     0.0000*   

* Mark: Probability P < 0.05
