# Supplementary material for: Comparative evaluation of deep learning architectures, including UNet, TransUNet, and MIST, for left atrium segmentation in cardiac computed tomography of congenital heart diseases
Source: Ewha Med J. 2025 Apr 21;48(2):e33. doi: 10.12771/emj.2025.00087 (PMC12277500; doi:10.12771/emj.2025.00087)
Supplement: Supplementary file 5 — Supplement 6. One-way repeated measures analysis of variance (paired sample) for HD95 values across MIST variations (with/without SSAM and with/without sum output heads). [file emj-2025-00087-Supplement-6.txt]

Supplement 6. One-way repeated measures analysis of variance (paired sample) for HD95 values across MIST variations (with/without SSAM and with/without sum output heads). HD95, 95th percentile of the Hausdorff distance; SSAM, spatial squeeze-and-excitation attention module.
		     One-Way Repeated Measures ANOVA

Variable: MIST To MIST_NO_SS
--------------------------------------------------------------------------

Source          Degree           Sum Squares        Variance         Ratio

Between Subjects     10                326.92            32.69
Within  Subjects     22               7348.48           334.02
 Treatments       2               6687.76          3343.88         101.22
 Residual          20                660.72            33.04
Total             32               7675.41

Significance (0.05): F = 3.49                          P Value:  P = 0.0000
Decision: All treatment means are not equal.


                          Descriptive Statistics
------------------------------------------------------------------------------------
Group       Number         Mean          S.D.         S.E.          95% CI

 MIST         11           5.77          1.81         0.55           4.55 ~ 6.98
 MIST_SUM     11          35.87          9.60         2.89          29.43 ~ 42.32
 MIST_NO_     11           5.59          1.84         0.55           4.35 ~ 6.82


[Bonferroni's Multiple Comparison]

Groups   : MIST       MIST_SUM   MIST_NO_SS
MIST      
MIST_SUM   0.0000*   
MIST_NO_SS 1.0000     0.0000*   

* Mark: Probability P < 0.05
